# Supplementary material for: The Relationship between Bone Health Parameters, Vitamin D and Iron Status, and Dietary Calcium Intake in Young Males
Source: Nutrients. 2024 Jan 9;16(2):215. doi: 10.3390/nu16020215 (PMC10818825; doi:10.3390/nu16020215)
Supplement: Supplementary file 1 [file nutrients-16-00215-s001.zip]

Archive with 1 entries (1 files):
- nutrients-2768825-supplementary.pdf
